# Supplementary material for: Exploiting Leishmania—Primed Dendritic Cells as Potential Immunomodulators of Canine Immune Response
Source: Cells. 2024 Mar 3;13(5):445. doi: 10.3390/cells13050445 (PMC10931270; doi:10.3390/cells13050445)
Supplement: Supplementary file 1 [file cells-13-00445-s001.zip]

Archive with 1 entries (1 files):
- cells-2836094-SI.pdf
